# Supplementary material for: Sexual dichromatism in the neotropical genus Mannophryne (Anura: Aromobatidae)
Source: PLoS One. 2020 Jul 8;15(7):e0223080. doi: 10.1371/journal.pone.0223080 (PMC7343140; doi:10.1371/journal.pone.0223080)
Supplement: S3 Table — All data collected and used for the colour variability in female Mannophyne trinitatis study. (XLS) [file pone.0223080.s003.xls]

## Sheet: All Photo Data
Frog ID	Site Name	Site	Year	RG/SVL	SVLxRG	RG	SVL	Collar
BS15001	Brasso Seco	1	2015	0.049461	30.6663	1.23158	24.9	No
BS15002	Brasso Seco	1	2015	0.0578132	25.1327	1.20541	20.85	No
BS15003	Brasso Seco	1	2015	0.0522459	29.8434	1.24868	23.9	No
BS15004	Brasso Seco	1	2015	0.0489836	29.7636	1.20745	24.65	No
BS15005	Brasso Seco	1	2015	0.0461106	35.893	1.28649	27.9	Yes
BS15006	Brasso Seco	1	2015	0.0517695	27.6247	1.19588	23.1	Yes
BS15007	Brasso Seco	1	2015	0.0544149	29.0363	1.25698	23.1	No
BS15008	Brasso Seco	1	2015	0.0541305	27.6477	1.22335	22.6	No
BS15009	Brasso Seco	1	2015	0.0515556	32.2222	1.28889	25	Yes
BS15010	Brasso Seco	1	2015	0.0493537	31.5908	1.24865	25.3	No
BS15011	Brasso Seco	1	2015	0.052634	30.8246	1.27374	24.2	Yes
EF15001	Edith Falls	2	2015	0.0798887	17.4988	1.18235	14.8	No
EF15002	Edith Falls	2	2015	0.0538773	32.0764	1.31461	24.4	Yes
EF15003	Edith Falls	2	2015	0.0687262	21.2886	1.20958	17.6	Yes
EF15004	Edith Falls	2	2015	0.0652174	23.5435	1.23913	19	No
EF15005	Edith Falls	2	2015	0.0605106	26.1793	1.25862	20.8	Yes
EF15006	Edith Falls	2	2015	0.0656449	23.6978	1.24725	19	Yes
EF15007	Edith Falls	2	2015	0.0517981	34.2121	1.33121	25.7	No
EF15008	Edith Falls	2	2015	0.0550268	33.3	1.35366	24.6	No
EF15009	Edith Falls	2	2015	0.0687128	23.5169	1.27119	18.5	Yes
EF15010	Edith Falls	2	2015	0.0610841	32.5951	1.41104	23.1	No
EF15011	Edith Falls	2	2015	0.0702506	22.509	1.25749	17.9	No
EF15012	Edith Falls	2	2015	0.0573473	30.0735	1.31325	22.9	No
EF15013	Edith Falls	2	2015	0.0554345	32.7335	1.34706	24.3	Yes
EF15014	Edith Falls	2	2015	0.0610449	28.7455	1.32468	21.7	No
EF15015	Edith Falls	2	2015	NA	NA	NA	12.2	Yes
EF15016	Edith Falls	2	2015	NA	NA	NA	10.3	Yes
LC15001	Las Cuevas	3	2015	0.0513417	31.8324	1.27841	24.9	Yes
LC15002	Las Cuevas	3	2015	0.0447121	36.8289	1.28324	28.7	Yes
LC15003	Las Cuevas	3	2015	0.0518445	28.8753	1.22353	23.6	No
LC15004	Las Cuevas	3	2015	0.0576196	28.6536	1.28492	22.3	Yes
LC15005	Las Cuevas	3	2015	0.0524201	30.9536	1.27381	24.3	No
LC15006	Las Cuevas	3	2015	0.0594883	27.7548	1.28495	21.6	Yes
LC15007	Las Cuevas	3	2015	0.0798838	18.7	1.22222	15.3	No
LC15008	Las Cuevas	3	2015	0.0511899	35.1388	1.34118	26.2	Yes
LC15009	Las Cuevas	3	2015	0.0485274	30.0875	1.20833	24.9	No
LC15010	Las Cuevas	3	2015	0.0528173	33.2754	1.32571	25.1	Yes
LC15011	Las Cuevas	3	2015	0.0557602	32.6554	1.3494	24.2	Yes
LC15012	Las Cuevas	3	2015	0.0614353	27.8726	1.30857	21.3	Yes
LC15013	Las Cuevas	3	2015	0.0562038	35.4089	1.41071	25.1	Yes
LC15014	Las Cuevas	3	2015	0.0522267	36.1247	1.37356	26.3	Yes
LC15015	Las Cuevas	3	2015	0.0481541	34.3286	1.28571	26.7	No
LC15016	Las Cuevas	3	2015	0.0866675	16.745	1.20468	13.9	No
LC15017	Las Cuevas	3	2015	0.0718168	24.3143	1.32143	18.4	No
LC15019	Las Cuevas	3	2015	0.0574799	33.1084	1.37952	24	Yes
LC15020	Las Cuevas	3	2015	0.0531743	31.3989	1.29213	24.3	Yes
LC15021	Las Cuevas	3	2015	0.0576544	31.5692	1.34911	23.4	No
MWF15001	Maracas Waterfall	4	2015	0.055531	31.455	1.32164	23.8	No
MWF15002	Maracas Waterfall	4	2015	0.0528877	28.4663	1.22699	23.2	No
MWF15003	Maracas Waterfall	4	2015	0.05425	26.4962	1.19892	22.1	No
MWF15004	Maracas Waterfall	4	2015	0.0528555	29.1895	1.24211	23.5	No
MWF15005	Maracas Waterfall	4	2015	0.0513703	33.4035	1.30994	25.5	No
MWF15006	Maracas Waterfall	4	2015	0.049972	32.4943	1.27429	25.5	No
MWF15007	Maracas Waterfall	4	2015	0.0558495	29.8019	1.29012	23.1	No
MWF15008	Maracas Waterfall	4	2015	0.0505608	36.3148	1.35503	26.8	No
MWF15009	Maracas Waterfall	4	2015	0.0512604	33.0711	1.30201	25.4	No
MWF15010	Maracas Waterfall	4	2015	0.0524372	30.456	1.26374	24.1	Yes
MWF15011	Maracas Waterfall	4	2015	0.0514162	38.6013	1.40881	27.4	Yes
MWF15012	Maracas Waterfall	4	2015	0.0478796	35.4233	1.30233	27.2	Yes
MWF15013	Maracas Waterfall	4	2015	0.0517737	31.0772	1.26846	24.5	No
MWF15014	Maracas Waterfall	4	2015	0.046394	31.6041	1.21088	26.1	No
MWF15015	Maracas Waterfall	4	2015	0.0517934	36.098	1.36735	26.4	No
MWF15016	Maracas Waterfall	4	2015	0.0609923	23.1923	1.18935	19.5	Yes
MWF15017	Maracas Waterfall	4	2015	0.061577	23.1751	1.19459	19.4	No
MWF15018	Maracas Waterfall	4	2015	0.0675325	20.9189	1.18857	17.6	No
MWF15019	Maracas Waterfall	4	2015	0.0539551	35.36	1.38125	25.6	No
MWF15020	Maracas Waterfall	4	2015	0.0516682	34.9277	1.34337	26	No
MWF15021	Maracas Waterfall	4	2015	0.053461	34.2199	1.35256	25.3	Yes
MWF15022	Maracas Waterfall	4	2015	0.0522246	31.3478	1.2795	24.5	No
MWF15023	Maracas Waterfall	4	2015	0.0565217	29.9	1.3	23	No
MSB15001	Mt St Benedict	5	2015	0.0519216	34.0273	1.32919	25.6	Yes
MSB15002	Mt St Benedict	5	2015	0.0811189	18.2517	1.21678	15	No
MSB15003	Mt St Benedict	5	2015	0.0543596	26.0714	1.19048	21.9	Yes
MSB15004	Mt St Benedict	5	2015	0.0633363	22.8644	1.20339	19	No
MSB15005	Mt St Benedict	5	2015	0.0468013	36.1699	1.30108	27.8	Yes
MSB15007	Mt St Benedict	5	2015	0.0462664	33.4788	1.24457	26.9	Yes
MSB15008	Mt St Benedict	5	2015	0.0481353	38.0081	1.3526	28.1	Yes
MSB15009	Mt St Benedict	5	2015	0.0516271	34.632	1.33714	25.9	Yes
MSB15010	Mt St Benedict	5	2015	0.0637561	21.8205	1.17949	18.5	No
MSB15011	Mt St Benedict	5	2015	0.0764706	19.5765	1.22353	16	No
MSB15012	Mt St Benedict	5	2015	0.0814742	20.3392	1.28729	15.8	Yes
MSB15013	Mt St Benedict	5	2015	0.0904022	21.7191	1.40123	15.5	Yes
MSB15014	Mt St Benedict	5	2015	0.082177	19.743	1.27374	15.5	Yes
MSB15015	Mt St Benedict	5	2015	0.0712512	22.3223	1.26115	17.7	No
MSB15016	Mt St Benedict	5	2015	0.0475364	34.9112	1.28824	27.1	Yes
MSB15017	Mt St Benedict	5	2015	0.0530592	35.5926	1.37423	25.9	Yes
MSB15018	Mt St Benedict	5	2015	0.0888911	15.2546	1.16447	13.1	No
MSB15019	Mt St Benedict	5	2015	0.0492111	34.5585	1.30409	26.5	Yes
NCM15001	Maracas Bay	6	2015	0.0603865	25.875	1.25	20.7	No
NCM15002	Maracas Bay	6	2015	0.06585	23.5223	1.24457	18.9	No
NCM15003	Maracas Bay	6	2015	0.062204	24.3864	1.23164	19.8	No
NCM15004	Maracas Bay	6	2015	0.0534245	29.0036	1.24479	23.3	Yes
NCM15006	Maracas Bay	6	2015	0.0707937	21.6806	1.23889	17.5	No
NCM15007	Maracas Bay	6	2015	0.0540255	30.8599	1.29121	23.9	Yes
NCM15008	Maracas Bay	6	2015	0.0821677	17.7556	1.20787	14.7	No
NCM15009	Maracas Bay	6	2015	0.0570596	31.2436	1.3352	23.4	Yes
NCM15010	Maracas Bay	6	2015	0.0661472	22.8843	1.23034	18.6	No
NCM15011	Maracas Bay	6	2015	0.0726842	21.0057	1.23563	17	No
NCM15014	Maracas Bay	6	2015	0.0501856	30.6177	1.23958	24.7	No
NCM15015	Maracas Bay	6	2015	0.0776827	18.6633	1.20408	15.5	No
NCM15016	Maracas Bay	6	2015	0.0605714	24.2286	1.21143	20	Yes
NCM15017	Maracas Bay	6	2015	0.107337	14.1953	1.23438	11.5	No
NCM15018	Maracas Bay	6	2015	0.0483249	30.203	1.20812	25	No
NCM15019	Maracas Bay	6	2015	0.0599659	28.7602	1.31325	21.9	No
NCM15020	Maracas Bay	6	2015	0.0535117	28.3077	1.23077	23	No
NCM15021	Maracas Bay	6	2015	0.0867553	15.3462	1.15385	13.3	No
NCM15022	Maracas Bay	6	2015	0.0508148	35.6847	1.34659	26.5	Yes
CV15001	Caura 2	7	2015	0.0856164	15.8356	1.16438	13.6	No
CV15002	Caura 2	7	2015	0.0486139	36.2315	1.32716	27.3	Yes
CV15003	Caura 2	7	2015	0.0502597	25.6707	1.13587	22.6	Yes
CV15004	Caura 2	7	2015	0.0394829	39.9267	1.25556	31.8	Yes
CV15005	Caura 2	7	2015	0.0505466	27.9144	1.18785	23.5	Yes
CV15006	Caura 2	7	2015	0.0434033	35.2543	1.23699	28.5	Yes
CV15007	Caura 2	7	2015	0.0378028	38.2277	1.20213	31.8	No
CV15008	Caura 2	7	2015	0.0502695	33.2025	1.29193	25.7	No
CV15009	Caura 2	7	2015	0.0740741	18.0267	1.15556	15.6	No
CV15010	Caura 2	7	2015	0.0614806	24.3469	1.22346	19.9	No
CV15011	Caura 2	7	2015	0.0429219	34.3757	1.21469	28.3	No
CV15012	Caura 2	7	2015	0.0600289	23.5337	1.18857	19.8	No
CV15013	Caura 2	7	2015	0.0471593	33.368	1.25444	26.6	No
CV15014	Caura 2	7	2015	0.0707676	19.7364	1.18182	16.7	No
CV15015	Caura 2	7	2015	0.0497916	32.1235	1.26471	25.4	No
CV15016	Caura 2	7	2015	0.0748106	20.3672	1.23438	16.5	No
CV15017	Caura 2	7	2015	0.049498	34.4982	1.30675	26.4	No
CV15019	Caura 2	7	2015	0.0614973	21.505	1.15	18.7	No
BS16001	Brasso Seco	1	2016	0.0547945	26.28	1.2	21.9	No
BS16002	Brasso Seco	1	2016	0.0482104	32.34	1.24865	25.9	No
BS16003	Brasso Seco	1	2016	0.0538674	31.0276	1.29282	24	Yes
BS16004	Brasso Seco	1	2016	0.0556066	32.5654	1.34568	24.2	Yes
BS16005	Brasso Seco	1	2016	0.0541913	31.4749	1.30601	24.1	Yes
BS16006	Brasso Seco	1	2016	0.0568905	27.2852	1.2459	21.9	Yes
BS16007	Brasso Seco	1	2016	0.0485397	32.8128	1.26203	26	Yes
BS16008	Brasso Seco	1	2016	0.0499569	33.2533	1.28889	25.8	Yes
BS16009	Brasso Seco	1	2016	0.0507859	31.9956	1.27473	25.1	Yes
BS16010	Brasso Seco	1	2016	0.0575179	26.0953	1.22513	21.3	Yes
BS16011	Brasso Seco	1	2016	0.0507679	30.973	1.25397	24.7	No
BS16012	Brasso Seco	1	2016	0.0529101	31.2429	1.28571	24.3	No
BS16013	Brasso Seco	1	2016	0.061082	22.2833	1.16667	19.1	No
BS16014	Brasso Seco	1	2016	0.0508923	32.3186	1.28249	25.2	No
BS16015	Brasso Seco	1	2016	0.0564728	24.9045	1.18593	21	No
BS16016	Brasso Seco	1	2016	0.0577122	25.2093	1.20619	20.9	No
BS16017	Brasso Seco	1	2016	0.0514617	31.1426	1.26596	24.6	No
BS16018	Brasso Seco	1	2016	0.0567505	28.2215	1.26554	22.3	No
BS16019	Brasso Seco	1	2016	0.0473297	31.018	1.21164	25.6	No
BS16020	Brasso Seco	1	2016	0.0590501	24.8158	1.21053	20.5	No
BS16021	Brasso Seco	1	2016	0.0533054	30.7039	1.27933	24	Yes
BS16022	Brasso Seco	1	2016	0.0560743	30.704	1.31214	23.4	Yes
BS16023	Brasso Seco	1	2016	0.0585106	25.8032	1.22872	21	No
BS16024	Brasso Seco	1	2016	0.0631394	26.2761	1.28804	20.4	No
BS16025	Brasso Seco	1	2016	0.0630645	24.7238	1.24868	19.8	No
BS16026	Brasso Seco	1	2016	0.0612957	24.7641	1.23204	20.1	No
BS16027	Brasso Seco	1	2016	0.0624568	25.4849	1.26163	20.2	No
BS16028	Brasso Seco	1	2016	0.0581454	25.156	1.20942	20.8	No
BS16029	Brasso Seco	1	2016	0.0548697	32.4	1.33333	24.3	Yes
BS16030	Brasso Seco	1	2016	0.0654324	19.5832	1.13198	17.3	No
BS16031	Brasso Seco	1	2016	0.0604122	24.4071	1.21429	20.1	No
BS16032	Brasso Seco	1	2016	0.0570951	30.2033	1.31319	23	Yes
BS16033	Brasso Seco	1	2016	0.051507	28.2032	1.20526	23.4	No
BS16034	Brasso Seco	1	2016	0.0573052	26.9845	1.24352	21.7	No
BS16035	Brasso Seco	1	2016	0.0520521	30.7362	1.26486	24.3	No
EF16001	Edith Falls	2	2016	0.0603402	31.3673	1.37576	22.8	Yes
EF16002	Edith Falls	2	2016	0.0641026	24.375	1.25	19.5	No
EF16003	Edith Falls	2	2016	0.0559739	32.241	1.34337	24	Yes
EF16004	Edith Falls	2	2016	0.0577752	28.4739	1.28261	22.2	No
EF16005	Edith Falls	2	2016	0.0595238	26.25	1.25	21	Yes
EF16006	Edith Falls	2	2016	0.0608196	25.0631	1.23464	20.3	Yes
EF16007	Edith Falls	2	2016	0.0498681	32.9374	1.28161	25.7	No
EF16008	Edith Falls	2	2016	0.0786501	17.2275	1.16402	14.8	No
EF16009	Edith Falls	2	2016	0.0738351	16.6129	1.10753	15	No
EF16010	Edith Falls	2	2016	0.0548888	27.541	1.22951	22.4	Yes
EF16011	Edith Falls	2	2016	0.0588301	31.3923	1.35897	23.1	No
EF16012	Edith Falls	2	2016	0.0591532	28.3705	1.29545	21.9	Yes
EF16013	Edith Falls	2	2016	0.0676884	21.931	1.21839	18	Yes
EF16014	Edith Falls	2	2016	0.0589406	26.7408	1.25543	21.3	Yes
EF16015	Edith Falls	2	2016	0.0598802	31.1281	1.36527	22.8	Yes
EF16016	Edith Falls	2	2016	0.0616226	29.2855	1.34337	21.8	No
EF16017	Edith Falls	2	2016	NA	NA	NA	19.4	Yes
EF16018	Edith Falls	2	2016	0.0661945	23.1476	1.23784	18.7	Yes
EF16019	Edith Falls	2	2016	0.0717812	22.9994	1.28488	17.9	Yes
EF16020	Edith Falls	2	2016	0.0560771	29.6648	1.28977	23	Yes
EF16021	Edith Falls	2	2016	0.0514572	30.6356	1.25556	24.4	No
EF16022	Edith Falls	2	2016	0.0663544	21.9792	1.20765	18.2	Yes
EF16023	Edith Falls	2	2016	0.072535	19.2718	1.18232	16.3	No
EF16024	Edith Falls	2	2016	0.0583848	27.24	1.26111	21.6	Yes
EF16025	Edith Falls	2	2016	0.0583474	31.4049	1.35366	23.2	Yes
EF16026	Edith Falls	2	2016	0.055612	28.4044	1.25683	22.6	Yes
EF16027	Edith Falls	2	2016	0.0597092	27.3444	1.27778	21.4	No
EF16028	Edith Falls	2	2016	0.0645746	24.3033	1.25275	19.4	Yes
EF16029	Edith Falls	2	2016	0.0603322	27.8886	1.29714	21.5	Yes
EF16030	Edith Falls	2	2016	0.0593448	26.9242	1.26404	21.3	Yes
EF16032	Edith Falls	2	2016	0.0596976	30.2219	1.3432	22.5	Yes
EF16033	Edith Falls	2	2016	0.0663544	21.9792	1.20765	18.2	No
EF16034	Edith Falls	2	2016	0.0812384	15.6961	1.12921	13.9	No
EF16035	Edith Falls	2	2016	0.0600128	25.467	1.23626	20.6	No
EF16036	Edith Falls	2	2016	0.0759669	17.5514	1.1547	15.2	No
LC16001	Las Cuevas	3	2016	0.0613413	29.4199	1.34337	21.9	Yes
LC16002	Las Cuevas	3	2016	0.0592593	30	1.33333	22.5	Yes
LC16003	Las Cuevas	3	2016	0.0687496	30.608	1.45062	21.1	Yes
LC16004	Las Cuevas	3	2016	0.0527886	29.4011	1.24581	23.6	Yes
LC16005	Las Cuevas	3	2016	0.0538911	30.5261	1.28261	23.8	No
LC16006	Las Cuevas	3	2016	0.0561175	32.3237	1.34682	24	No
LC16007	Las Cuevas	3	2016	0.0658974	22.5534	1.2191	18.5	No
LC16008	Las Cuevas	3	2016	0.0769374	18.0103	1.17714	15.3	No
LC16009	Las Cuevas	3	2016	0.0543873	31.5887	1.31073	24.1	Yes
LC16010	Las Cuevas	3	2016	0.061065	26.1657	1.26404	20.7	Yes
LC16011	Las Cuevas	3	2016	0.0552668	33.1739	1.35404	24.5	Yes
LC16012	Las Cuevas	3	2016	0.0610568	29.2834	1.33714	21.9	No
LC16013	Las Cuevas	3	2016	0.0582069	29.7298	1.31548	22.6	Yes
LC16014	Las Cuevas	3	2016	0.0551747	32.3125	1.33523	24.2	No
LC16015	Las Cuevas	3	2016	0.0729951	22.1	1.27011	17.4	No
LC16016	Las Cuevas	3	2016	0.06926	23.9612	1.28824	18.6	No
LC16017	Las Cuevas	3	2016	0.0693603	22.4727	1.24848	18	Yes
LC16018	Las Cuevas	3	2016	0.0566291	29.9568	1.30247	23	No
LC16019	Las Cuevas	3	2016	0.0663549	19.6304	1.1413	17.2	No
LC16020	Las Cuevas	3	2016	0.0642466	24.4298	1.25281	19.5	No
LC16021	Las Cuevas	3	2016	0.0609536	31.4088	1.38365	22.7	Yes
LC16022	Las Cuevas	3	2016	0.0688356	21.5655	1.21839	17.7	No
LC16023	Las Cuevas	3	2016	0.0709285	22.2212	1.25543	17.7	Yes
LC16024	Las Cuevas	3	2016	0.0768118	17.7466	1.16754	15.2	No
LC16025	Las Cuevas	3	2016	0.0583833	30.0843	1.3253	22.7	Yes
LC16026	Las Cuevas	3	2016	0.0588717	26.7095	1.25397	21.3	Yes
LC16027	Las Cuevas	3	2016	0.054919	30.5877	1.29609	23.6	Yes
LC16028	Las Cuevas	3	2016	0.0681597	22.5772	1.24051	18.2	No
LC16029	Las Cuevas	3	2016	0.0564353	29.0805	1.28108	22.7	Yes
LC16030	Las Cuevas	3	2016	0.0825352	15.9466	1.14724	13.9	No
LC16031	Las Cuevas	3	2016	0.0545613	30.6466	1.2931	23.7	Yes
LC16032	Las Cuevas	3	2016	0.0570429	29.6532	1.30058	22.8	Yes
LC16033	Las Cuevas	3	2016	0.0682819	21.392	1.20859	17.7	No
MWF16001	Maracas Waterfall	4	2016	0.070654	20.419	1.20112	17	Yes
MWF16002	Maracas Waterfall	4	2016	0.0487999	31.2363	1.23464	25.3	No
MWF16003	Maracas Waterfall	4	2016	0.0516347	28.7585	1.21858	23.6	No
MWF16004	Maracas Waterfall	4	2016	0.0500362	31.023	1.2459	24.9	Yes
MWF16005	Maracas Waterfall	4	2016	0.0500503	32.0367	1.26627	25.3	Yes
MWF16006	Maracas Waterfall	4	2016	0.0507838	31.4865	1.26452	24.9	Yes
MWF16007	Maracas Waterfall	4	2016	0.0483871	29.76	1.2	24.8	Yes
MWF16008	Maracas Waterfall	4	2016	0.0551721	28.9328	1.26344	22.9	Yes
MWF16009	Maracas Waterfall	4	2016	0.0531672	32.9642	1.32386	24.9	Yes
MWF16010	Maracas Waterfall	4	2016	0.053442	28.2708	1.22917	23	Yes
MWF16011	Maracas Waterfall	4	2016	0.0626883	25.5793	1.2663	20.2	Yes
MWF16012	Maracas Waterfall	4	2016	0.0508555	35.1763	1.3375	26.3	Yes
MWF16013	Maracas Waterfall	4	2016	0.0536978	31.1882	1.29412	24.1	Yes
MWF16014	Maracas Waterfall	4	2016	0.0519415	30.419	1.25698	24.2	No
MWF16015	Maracas Waterfall	4	2016	0.0616389	23.9214	1.21429	19.7	No
MWF16016	Maracas Waterfall	4	2016	0.0510276	33.1807	1.3012	25.5	Yes
MWF16017	Maracas Waterfall	4	2016	0.0535447	31.6176	1.30114	24.3	Yes
MWF16018	Maracas Waterfall	4	2016	0.0576153	23.7427	1.16959	20.3	No
MWF16019	Maracas Waterfall	4	2016	0.0568817	27.5307	1.2514	22	Yes
MWF16020	Maracas Waterfall	4	2016	0.0531627	30.3671	1.27059	23.9	Yes
MWF16021	Maracas Waterfall	4	2016	0.0647292	21.2059	1.1716	18.1	No
MWF16022	Maracas Waterfall	4	2016	0.0519252	30.1587	1.2514	24.1	Yes
MWF16023	Maracas Waterfall	4	2016	0.0534997	32.3759	1.31609	24.6	No
MWF16024	Maracas Waterfall	4	2016	0.0508714	32.8202	1.29213	25.4	Yes
MWF16025	Maracas Waterfall	4	2016	0.052381	32.7381	1.30952	25	Yes
MWF16026	Maracas Waterfall	4	2016	0.0568182	29.796	1.30114	22.9	Yes
MWF16027	Maracas Waterfall	4	2016	0.0667254	19.0574	1.12766	16.9	No
MWF16028	Maracas Waterfall	4	2016	0.0616446	26.6699	1.28221	20.8	No
MWF16029	Maracas Waterfall	4	2016	0.0605083	24.4459	1.21622	20.1	Yes
MWF16030	Maracas Waterfall	4	2016	0.046371	28.52	1.15	24.8	No
MWF16031	Maracas Waterfall	4	2016	0.0556325	28.6669	1.26286	22.7	No
MWF16032	Maracas Waterfall	4	2016	0.0514847	29.6552	1.23563	24	No
MWF16033	Maracas Waterfall	4	2016	0.0522248	31.0926	1.27429	24.4	Yes
MWF16034	Maracas Waterfall	4	2016	0.0586895	22.3167	1.14444	19.5	No
MSB16001	Mt St Benedict	5	2016	0.0550135	30.3812	1.29282	23.5	Yes
MSB16002	Mt St Benedict	5	2016	0.0600631	26.2362	1.25532	20.9	No
MSB16003	Mt St Benedict	5	2016	0.0467206	32.8095	1.2381	26.5	No
MSB16004	Mt St Benedict	5	2016	0.049423	35.763	1.32948	26.9	Yes
MSB16005	Mt St Benedict	5	2016	0.0446482	37.5491	1.2948	29	Yes
MSB16006	Mt St Benedict	5	2016	0.0521564	32.0783	1.29348	24.8	Yes
MSB16007	Mt St Benedict	5	2016	0.0526241	29.5584	1.24719	23.7	No
MSB16008	Mt St Benedict	5	2016	0.0558659	30.0693	1.29609	23.2	Yes
MSB16009	Mt St Benedict	5	2016	0.0710952	21.2781	1.22995	17.3	No
MSB16010	Mt St Benedict	5	2016	0.0559128	26.8163	1.22449	21.9	Yes
MSB16011	Mt St Benedict	5	2016	0.0531516	27.8732	1.21717	22.9	Yes
MSB16012	Mt St Benedict	5	2016	0.0558659	30.5899	1.30726	23.4	Yes
MSB16013	Mt St Benedict	5	2016	0.0492874	31.0515	1.23711	25.1	Yes
MSB16014	Mt St Benedict	5	2016	0.0548931	28.2859	1.24607	22.7	Yes
MSB16015	Mt St Benedict	5	2016	0.0635358	22.2178	1.18812	18.7	No
MSB16016	Mt St Benedict	5	2016	0.0533557	31.2473	1.29121	24.2	No
MSB16017	Mt St Benedict	5	2016	0.0506177	31.1319	1.25532	24.8	No
MSB16018	Mt St Benedict	5	2016	0.0482048	31.5915	1.23404	25.6	Yes
MSB16019	Mt St Benedict	5	2016	0.0618031	23.2602	1.19898	19.4	Yes
MSB16020	Mt St Benedict	5	2016	0.0549903	31.6744	1.31977	24	No
MSB16021	Mt St Benedict	5	2016	0.0518135	29.3492	1.23316	23.8	Yes
MSB16022	Mt St Benedict	5	2016	0.0639607	23.3335	1.22165	19.1	No
MSB16023	Mt St Benedict	5	2016	0.0532666	28.178	1.22513	23	No
MSB16024	Mt St Benedict	5	2016	0.0506667	31.6667	1.26667	25	Yes
MSB16025	Mt St Benedict	5	2016	0.0508436	33.8435	1.31176	25.8	Yes
MSB16026	Mt St Benedict	5	2016	0.0518558	32.1511	1.29121	24.9	Yes
MSB16027	Mt St Benedict	5	2016	0.0492147	30.7592	1.23037	25	No
MSB16028	Mt St Benedict	5	2016	0.0637398	23.0101	1.21106	19	No
MSB16029	Mt St Benedict	5	2016	0.0593392	23.4989	1.18085	19.9	No
MSB16030	Mt St Benedict	5	2016	0.0555402	28.3677	1.25521	22.6	Yes
MSB16031	Mt St Benedict	5	2016	0.0538583	31.5416	1.30337	24.2	Yes
NCM16001	Maracas Bay	6	2016	0.0621967	24.1379	1.22527	19.7	No
NCM16002	Maracas Bay	6	2016	0.0548754	30.823	1.30055	23.7	Yes
NCM16003	Maracas Bay	6	2016	0.056534	27.1143	1.2381	21.9	Yes
NCM16004	Maracas Bay	6	2016	0.0536261	31.4056	1.29775	24.2	Yes
NCM16005	Maracas Bay	6	2016	0.0537475	30.9586	1.28994	24	No
NCM16006	Maracas Bay	6	2016	0.0502141	33.1659	1.2905	25.7	Yes
NCM16007	Maracas Bay	6	2016	0.0566696	27.929	1.25806	22.2	Yes
NCM16008	Maracas Bay	6	2016	0.0537634	29.1876	1.25269	23.3	No
NCM16009	Maracas Bay	6	2016	0.0560304	26.1415	1.21026	21.6	No
NCM16010	Maracas Bay	6	2016	0.0640223	23.356	1.22283	19.1	No
NCM16011	Maracas Bay	6	2016	0.0542219	31.4926	1.30675	24.1	Yes
NCM16012	Maracas Bay	6	2016	0.0521143	32.5714	1.30286	25	No
NCM16013	Maracas Bay	6	2016	0.0515464	28.2247	1.20619	23.4	No
NCM16014	Maracas Bay	6	2016	0.055625	27.6617	1.24044	22.3	Yes
NCM16015	Maracas Bay	6	2016	0.0573232	29.0199	1.28977	22.5	No
NCM16016	Maracas Bay	6	2016	0.0621601	24.3692	1.23077	19.8	Yes
NCM16017	Maracas Bay	6	2016	0.055323	28.7591	1.26136	22.8	No
NCM16018	Maracas Bay	6	2016	0.0670587	20.7721	1.18023	17.6	No
NCM16019	Maracas Bay	6	2016	0.0584518	26.0233	1.23333	21.1	Yes
NCM16020	Maracas Bay	6	2016	0.0583824	28.7732	1.29609	22.2	Yes
NCM16021	Maracas Bay	6	2016	0.0556137	28.1545	1.25131	22.5	Yes
NCM16022	Maracas Bay	6	2016	0.0747608	21.8608	1.27841	17.1	Yes
NCM16023	Maracas Bay	6	2016	0.0538499	31.0175	1.2924	24	Yes
NCM16024	Maracas Bay	6	2016	0.0601648	26.0297	1.25143	20.8	Yes
NCM16025	Maracas Bay	6	2016	0.0522466	30.5977	1.26437	24.2	No
NCM16026	Maracas Bay	6	2016	0.054321	27.5	1.22222	22.5	No
NCM16027	Maracas Bay	6	2016	0.0682077	20.6505	1.18681	17.4	No
NCM16028	Maracas Bay	6	2016	0.0556617	29.4451	1.28022	23	Yes
NCM16029	Maracas Bay	6	2016	0.0642344	22.4621	1.20118	18.7	No
NCM16030	Maracas Bay	6	2016	0.0710594	21.0222	1.22222	17.2	No
NCM16031	Maracas Bay	6	2016	0.0563394	26.2857	1.21693	21.6	Yes
NCM16032	Maracas Bay	6	2016	0.0534722	30.8	1.28333	24	Yes
NCM16033	Maracas Bay	6	2016	0.0534621	25.8756	1.17617	22	No
NCM16034	Maracas Bay	6	2016	0.058078	26.8466	1.24868	21.5	No
NCM16035	Maracas Bay	6	2016	0.0559301	28.3146	1.25843	22.5	Yes
NCM16036	Maracas Bay	6	2016	0.0676581	30.1221	1.42759	21.1	Yes
NCM16037	Maracas Bay	6	2016	0.0623554	24.4458	1.23464	19.8	Yes
NCM16038	Maracas Bay	6	2016	0.0545706	31.6952	1.31515	24.1	Yes
NCM16039	Maracas Bay	6	2016	0.0744297	18.8166	1.18343	15.9	No
NCM16040	Maracas Bay	6	2016	0.0592593	23.7037	1.18519	20	No
NCM16041	Maracas Bay	6	2016	0.069083	20.2005	1.18132	17.1	No
NCM16042	Maracas Bay	6	2016	0.0658299	23.5151	1.24419	18.9	Yes
NCM16043	Maracas Bay	6	2016	0.0665411	21.5593	1.19774	18	Yes
NCM16044	Maracas Bay	6	2016	0.0821596	16.5667	1.16667	14.2	No
NCM16045	Maracas Bay	6	2016	0.0618557	23.28	1.2	19.4	No
CV16001	Caura 2	7	2016	0.0599372	26.1812	1.25269	20.9	No
CV16002	Caura 2	7	2016	0.05134	29.3259	1.22703	23.9	No
CV16003	Caura 2	7	2016	0.0552486	28.7204	1.25967	22.8	No
CV16004	Caura 2	7	2016	0.0543683	27.7691	1.22872	22.6	No
CV16005	Caura 2	7	2016	0.0551908	28.1892	1.24731	22.6	Yes
CV16006	Caura 2	7	2016	0.0578319	26.7328	1.24339	21.5	Yes
CV16007	Caura 2	7	2016	0.0564306	28.3146	1.26404	22.4	Yes
CV16008	Caura 2	7	2016	0.0544465	29.3053	1.26316	23.2	No
CV16009	Caura 2	7	2016	0.0555269	26.875	1.22159	22	No
CV16010	Caura 2	7	2016	0.050543	29.3559	1.21809	24.1	Yes
CV16011	Caura 2	7	2016	0.0483516	29.0231	1.18462	24.5	No
CV16012	Caura 2	7	2016	0.0523301	29.3933	1.24022	23.7	Yes
CV16013	Caura 2	7	2016	0.0531915	29.6255	1.25532	23.6	No
CV16014	Caura 2	7	2016	0.052937	30.2381	1.26519	23.9	No
CV16015	Caura 2	7	2016	0.0571712	26.1821	1.22346	21.4	No
CV16016	Caura 2	7	2016	0.0558317	28.7695	1.26738	22.7	Yes
CV16017	Caura 2	7	2016	0.0509154	33.1077	1.29834	25.5	Yes
CV16018	Caura 2	7	2016	NA	NA	NA	NA	Yes
CV16019	Caura 2	7	2016	0.0513109	31.3043	1.26738	24.7	Yes
CV16020	Caura 2	7	2016	0.0564019	31.1479	1.32544	23.5	Yes
CV16021	Caura 2	7	2016	0.0536237	30.3746	1.27624	23.8	Yes
CV16022	Caura 2	7	2016	0.0532705	27.9356	1.2199	22.9	Yes
CV16023	Caura 2	7	2016	0.0564042	29.8378	1.2973	23	No
CV16024	Caura 2	7	2016	0.0912928	13.588	1.11377	12.2	No
CV16025	Caura 2	7	2016	0.0565611	27.625	1.25	22.1	No
CV16026	Caura 2	7	2016	0.0530303	30.5455	1.27273	24	No
CV16027	Caura 2	7	2016	0.0533935	32.0494	1.30814	24.5	Yes
CV16028	Caura 2	7	2016	0.0510204	29.8796	1.23469	24.2	No
CV16029	Caura 2	7	2016	0.0495556	30.9722	1.23889	25	No
CV16030	Caura 2	7	2016	0.0530829	29.8161	1.25806	23.7	Yes
CV16031	Caura 2	7	2016	0.0517241	32.3276	1.2931	25	Yes
CV16032	Caura 2	7	2016	0.0530198	30.7944	1.27778	24.1	Yes
CV16033	Caura 2	7	2016	0.0548366	28.2568	1.24479	22.7	Yes
CV16034	Caura 2	7	2016	0.0533993	30.5022	1.27624	23.9	Yes
CV16035	Caura 2	7	2016	0.053761	29.1863	1.25263	23.3	No
CV16036	Caura 2	7	2016	0.0560701	30.9647	1.31765	23.5	Yes
CV16037	Caura 2	7	2016	0.0555314	30.4068	1.29944	23.4	Yes
CV16038	Caura 2	7	2016	0.0542297	30.9765	1.29609	23.9	Yes
CV16039	Caura 2	7	2016	0.0551567	27.9231	1.24103	22.5	No
CV16040	Caura 2	7	2016	0.0559579	26.35	1.21429	21.7	Yes
CV16041	Caura 2	7	2016	0.0519422	31.4333	1.27778	24.6	Yes
CV16042	Caura 2	7	2016	0.0582043	28.6854	1.29213	22.2	No
CV16043	Caura 2	7	2016	0.0564103	30.888	1.32	23.4	No
CV16044	Caura 2	7	2016	0.0507986	30.4918	1.24457	24.5	No
CV16045	Caura 2	7	2016	0.0586804	27.125	1.26163	21.5	No
CV16046	Caura 2	7	2016	0.0502808	30.6758	1.24194	24.7	No
CV16047	Caura 2	7	2016	0.0592165	29.1843	1.31461	22.2	Yes
CV16048	Caura 2	7	2016	0.0561447	29.4429	1.28571	22.9	Yes
CV16049	Caura 2	7	2016	0.0564944	26.8484	1.23158	21.8	Yes
CV16050	Caura 2	7	2016	0.0568347	27.2585	1.24468	21.9	Yes
CV16051	Caura 2	7	2016	0.0481112	29.8294	1.19797	24.9	No
CV16052	Caura 2	7	2016	0.0578939	30.8928	1.33735	23.1	Yes
CV16053	Caura 2	7	2016	0.0586633	28.9116	1.30233	22.2	Yes
CV16054	Caura 2	7	2016	0.0486602	30.1698	1.21164	24.9	No
CV16055	Caura 2	7	2016	0.0526244	32.3661	1.30508	24.8	Yes
CV16056	Caura 2	7	2016	0.0581513	28.1453	1.27933	22	Yes
CV16057	Caura 2	7	2016	0.0553126	29.2604	1.27219	23	Yes
CV16058	Caura 2	7	2016	0.056101	26.4174	1.21739	21.7	Yes
CV16059	Caura 2	7	2016	0.0564687	29.872	1.29878	23	No
CV16060	Caura 2	7	2016	0.0536305	30.6343	1.28177	23.9	No
CV16061	Caura 2	7	2016	0.0508046	31.7529	1.27011	25	Yes
CV16062	Caura 2	7	2016	0.0519765	31.9676	1.28902	24.8	Yes
CV16063	Caura 2	7	2016	0.0557221	29.477	1.28161	23	No
CV16064	Caura 2	7	2016	0.0554635	29.0856	1.27011	22.9	Yes
CV16065	Caura 2	7	2016	0.0835468	17.5657	1.21143	14.5	Yes
CV16066	Caura 2	7	2016	0.0531994	31.1557	1.28743	24.2	No
CV16067	Caura 2	7	2016	0.0522816	31.382	1.2809	24.5	Yes
CV16068	Caura 2	7	2016	0.0537634	33.0667	1.33333	24.8	Yes
CV16069	Caura 2	7	2016	0.0546562	26.2136	1.19697	21.9	Yes
CV16070	Caura 2	7	2016	0.051456	27.9349	1.19892	23.3	Yes
CV16071	Caura 2	7	2016	0.0552344	29.7293	1.28144	23.2	Yes
CV16072	Caura 2	7	2016	0.0534987	29.7966	1.26257	23.6	Yes
CV16073	Caura 2	7	2016	0.0537372	28.427	1.23596	23	No
CV16074	Caura 2	7	2016	0.0547745	28.7243	1.25434	22.9	Yes
CV16075	Caura 2	7	2016	0.0552935	31.8491	1.32704	24	Yes
CV16076	Caura 2	7	2016	0.0548136	29.5029	1.27168	23.2	Yes
CV16077	Caura 2	7	2016	0.0538591	26.7836	1.20106	22.3	Yes
CV16078	Caura 2	7	2016	0.0748603	16.8436	1.12291	15	No
CV16079	Caura 2	7	2016	0.0525082	29.4933	1.24444	23.7	Yes
CV16080	Caura 2	7	2016	0.0520646	28.9979	1.22872	23.6	Yes
CV16081	Caura 2	7	2016	0.0532603	31.9695	1.30488	24.5	No
CV16082	Caura 2	7	2016	0.0535236	29.8105	1.26316	23.6	No
CV16083	Caura 2	7	2016	0.0511034	30.9257	1.25714	24.6	Yes
CV16084	Caura 2	7	2016	0.0543478	28.75	1.25	23	Yes
CV16085	Caura 2	7	2016	0.0530096	30.0267	1.26163	23.8	No
CV16086	Caura 2	7	2016	0.0517061	30.7837	1.26163	24.4	Yes
CV16087	Caura 2	7	2016	0.0533944	28.2456	1.22807	23	Yes
CV16088	Caura 2	7	2016	0.053337	31.495	1.29609	24.3	Yes
CV16089	Caura 2	7	2016	0.0567439	29.7571	1.29944	22.9	Yes
CV16090	Caura 2	7	2016	0.0497688	28.4284	1.18947	23.9	No
CV16091	Caura 2	7	2016	0.056482	27.3373	1.2426	22	Yes
CV16092	Caura 2	7	2016	0.05218	31.321	1.27841	24.5	Yes
CV16093	Caura 2	7	2016	0.0507545	29.97	1.23333	24.3	No
CV16094	Caura 2	7	2016	0.0542145	30.4517	1.28488	23.7	Yes
CV16095	Caura 2	7	2016	0.0570842	29.9355	1.30723	22.9	Yes
CV16096	Caura 2	7	2016	0.0494444	30.9028	1.23611	25	Yes
CV16097	Caura 2	7	2016	0.0615231	27.3907	1.29814	21.1	Yes
CV16098	Caura 2	7	2016	0.0536032	28.1101	1.22751	22.9	Yes
CV16099	Caura 2	7	2016	0.0523488	29.6525	1.2459	23.8	Yes
CV16100	Caura 2	7	2016	0.0546948	28.1837	1.24157	22.7	No
CV16101	Caura 2	7	2016	0.0535337	29.3129	1.25269	23.4	Yes
CV16102	Caura 2	7	2016	0.0565076	30.4146	1.31098	23.2	Yes
CV16103	Caura 2	7	2016	0.0521225	31.7994	1.28743	24.7	No
CV16104	Caura 2	7	2016	0.0569597	30.9228	1.32716	23.3	Yes
CV16105	Caura 2	7	2016	0.0497561	32.1006	1.2638	25.4	Yes
CV16106	Caura 2	7	2016	0.0542242	32.0188	1.31765	24.3	Yes
CV16107	Caura 2	7	2016	0.0540097	29.3213	1.25843	23.3	Yes
CV16108	Caura 2	7	2016	0.0555103	29.1102	1.27119	22.9	No
CV16109	Caura 2	7	2016	0.0576555	31.3006	1.34337	23.3	Yes
CV16110	Caura 2	7	2016	0.0541431	30.1556	1.27778	23.6	No
CV16111	Caura 2	7	2016	0.0495567	29.5041	1.20918	24.4	Yes
CV16112	Caura 2	7	2016	0.0488024	33.2447	1.27374	26.1	Yes
CV16113	Caura 2	7	2016	0.0497348	29.3679	1.20856	24.3	Yes
CV16114	Caura 2	7	2016	0.0512843	30.5326	1.25134	24.4	Yes
CV16115	Caura 2	7	2016	NA	NA	NA	NA	Yes
CV16116	Caura 2	7	2016	0.0567849	28.2386	1.2663	22.3	No
CV16117	Caura 2	7	2016	0.0516419	33.8441	1.32203	25.6	Yes
CV16118	Caura 2	7	2016	0.0492142	33.2688	1.27957	26	Yes
CV16119	Caura 2	7	2016	0.0512921	31.8016	1.27717	24.9	Yes
CV16120	Caura 2	7	2016	0.0509427	28.856	1.21244	23.8	No
CV16121	Caura 2	7	2016	0.0458533	31.9579	1.21053	26.4	No
CV16122	Caura 2	7	2016	0.0520833	30	1.25	24	Yes
CV16123	Caura 2	7	2016	0.0433412	31.5957	1.17021	27	No
CV16124	Caura 2	7	2016	0.0482655	34.9254	1.29834	26.9	Yes
CV16125	Caura 2	7	2016	0.050813	30.75	1.25	24.6	Yes
CV16126	Caura 2	7	2016	0.0463926	32.8255	1.23404	26.6	Yes
CV16127	Caura 2	7	2016	0.0508287	31.768	1.27072	25	Yes
CV16128	Caura 2	7	2016	0.0582394	30.0102	1.32203	22.7	Yes
CV16129	Caura 2	7	2016	0.0528007	30.9222	1.27778	24.2	Yes
CV16130	Caura 2	7	2016	0.0500827	33.3371	1.29213	25.8	No
CV16131	Caura 2	7	2016	0.0668309	19.3141	1.13613	17	No
CV16132	Caura 2	7	2016	0.0518775	33.2062	1.3125	25.3	No
CV16133	Caura 2	7	2016	0.0504239	31.2633	1.25556	24.9	Yes
CV16134	Caura 2	7	2016	0.0575772	31.5269	1.34731	23.4	Yes
CV16135	Caura 2	7	2016	0.0484201	34.5182	1.29282	26.7	Yes
CV16136	Caura 2	7	2016	0.0518387	30.8627	1.26486	24.4	Yes
CV16137	Caura 2	7	2016	0.0493064	30.3254	1.2228	24.8	Yes
CV16138	Caura 2	7	2016	0.046728	31.3456	1.21026	25.9	No
CV16139	Caura 2	7	2016	0.0496066	33.5341	1.28977	26	Yes
CV16140	Caura 2	7	2016	NA	NA	NA	23.8	Yes
CV16141	Caura 2	7	2016	0.0519636	29.931	1.24713	24	No
CV16142	Caura 2	7	2016	0.055623	29.4246	1.27933	23	Yes
CV16143	Caura 2	7	2016	0.0592627	29.7357	1.32749	22.4	Yes
CV16144	Caura 2	7	2016	0.052876	30.2033	1.26374	23.9	Yes
CV16145	Caura 2	7	2016	0.0499362	28.2859	1.18848	23.8	Yes
CV16146	Caura 2	7	2016	0.0541683	33.3157	1.34337	24.8	Yes
CV16147	Caura 2	7	2016	0.0541007	29.6234	1.26596	23.4	Yes
CV16148	Caura 2	7	2016	0.0587059	26.3848	1.24457	21.2	Yes
CV16149	Caura 2	7	2016	0.0501622	31.3514	1.25405	25	No
CV16150	Caura 2	7	2016	0.0513986	29.3594	1.22843	23.9	Yes
CV16151	Caura 2	7	2016	0.0517684	33.3989	1.31492	25.4	No
CV16152	Caura 2	7	2016	0.0537634	29.9441	1.26882	23.6	Yes
CV16153	Caura 2	7	2016	0.0461538	34.9038	1.26923	27.5	Yes
CV16154	Caura 2	7	2016	0.0435268	34.125	1.21875	28	No
CV16155	Caura 2	7	2016	0.0528649	30.9598	1.27933	24.2	Yes
CV16156	Caura 2	7	2016	0.0526041	30.553	1.26776	24.1	Yes
CV16157	Caura 2	7	2016	0.0468111	30.9183	1.20305	25.7	No
CV16158	Caura 2	7	2016	0.0509427	28.856	1.21244	23.8	Yes
CV16159	Caura 2	7	2016	0.0501337	28.877	1.20321	24	No
CV16160	Caura 2	7	2016	0.00584169	28.0173	1.27933	21.9	Yes
CV16161	Caura 2	7	2016	0.0512787	30.2796	1.24607	24.3	Yes
CV16162	Caura 2	7	2016	NA	NA	NA	24.6	Yes
CV16163	Caura 2	7	2016	0.0527766	28.8984	1.23497	23.4	Yes
CV16164	Caura 2	7	2016	0.0491172	29.0032	1.19355	24.3	No
CV16165	Caura 2	7	2016	0.0510053	31.8783	1.27513	25	Yes
CV16166	Caura 2	7	2016	0.0533701	28.2328	1.22751	23	Yes
CV16167	Caura 2	7	2016	0.050647	31.4017	1.26111	24.9	Yes
CV16168	Caura 2	7	2016	0.00525172	33.0864	1.31818	25.1	No
CV16169	Caura 2	7	2016	0.0550117	26.6256	1.21026	22	No
