# Supplementary material for: Sexual dichromatism in the neotropical genus Mannophryne (Anura: Aromobatidae)
Source: PLoS One. 2020 Jul 8;15(7):e0223080. doi: 10.1371/journal.pone.0223080 (PMC7343140; doi:10.1371/journal.pone.0223080)
Supplement: S5 Table — All data collected and used for analysis in escape responses in Mannophryne trinitatis in relation to female throat colour study. (XLSX) [file pone.0223080.s005.xlsx]

## Sheet: mannophryne_throatcolour_escape
site	weightg	svlmm	mhumidity	mairtemp	totaldistcm	meandistperjumpcm	minjumpcm	maxjumpcm	initialjumpcm	rgratio
asa	0.6	16.9	61	28.4	55.7	16.7	3	34.7	25.6	1.1
asa	1.2	21.8	62	28.4	117.4	16.8	1.8	40.1	37.6	1.2
asa	0.7	17.3	61.7	28.5	99.9	14.3	4.2	38.5	30.9	1.2
asa	1.6	23.9	61.7	28.4	52.5	14.3	2.9	39.8	28.8	1.5
asa	0.7	17.5	61.3	28.6	96.7	10.7	0	22.9	5.1	1.2
asa	1.2	22	76.3	27.9	63.7	17.4	0	26.9	16.7	1.2
asa	1.8	24.6	61.3	28	58.5	21.9	7.5	34.2	23.8	1.2
asa	1.2	22.8	60	28.2	145.5	25.7	1.8	48.6	28.4	1.2
asa	0.9	20.2	75.7	27.5	36.5	27.3	7.4	49.7	26.7	1.2
asa	1.6	23.7	76	27.4	91	15.2	3.2	32	26	1.3
asa	1.4	24.1	69	27.7	63.7	13.7	0	27.8	13.4	1.3
asa	0.8	18.8	67.3	27.8	37.9	9.5	3.8	30.4	18.7	1.2
asa	1.7	24.6	63.7	28	135.5	12	3.9	35.5	28	1.3
caura	1.5	23.3	83	27.5	63.5	19	8.4	28.9	24	1.3
caura	0.8	19.8	82.7	27.8	30.1	30.1	27.2	32.6	30.1	1.2
caura	1.3	23.1	65.3	28	108.9	25.1	5.8	39.3	30.5	1.3
caura	0.9	19.9	63	28.1	72.2	16.7	3	35.7	23.1	1.2
caura	0.6	17.3	64.3	28.1	59.4	25.4	9.5	33.2	23.3	1.2
caura	1	20.2	62.7	28.2	133.4	12.9	3.3	43.7	23.9	1.3
caura	1.5	22.9	52.7	28.8	105.6	16.7	5.3	36.5	31.8	1.3
caura	0.7	17.9	54.7	28.8	58.9	19.6	3.6	28.6	19.7	1.3
caura	1.5	22.6	75.7	27.3	98	29.4	15.4	45.3	35.2	1.3
caura	1	20.5	75.3	27.3	90.2	16.9	1.8	33.1	22.3	1.2
caura	1.2	20.6	77.7	27.3	110.4	23.7	3.1	44	29.2	1.3
lopinot	1.2	21	62.1	28	78.3	18.1	5.1	35.5	29	1.1
lopinot	0.6	16.1	62.1	28	110.3	19.5	2.6	47	25	1.1
lopinot	0.5	16.8	79.7	26.5	46.8	20.1	6.1	33.3	20.6	1.2
lopinot	1.2	22.5	79	26.5	135.7	25.4	3.2	75.1	41.8	1.3
lopinot	1.2	22.6	80	26.6	116.8	15.2	1.8	40	30.1	1.3
lopinot	0.5	17	84	26.8	63.5	13.6	2.7	36.5	20.7	1.2
lopinot	0.7	17	85	26.7	0.7	0.7	0	2.2	0.7	1.2
lopinot	1.3	21.3	57.7	28.1	84.3	19.5	8.9	26.4	24.9	1.3
lopinot	0.5	16.1	57	28.3	24.2	18.1	3	24.2	16.6	1.2
lopinot	1.7	24.3	55.3	28.7	124.6	23.4	6	51.6	37.8	1.3
lopinot	1.5	23.8	55.7	28.6	85.2	21.3	1.1	42.9	25.7	1.2
lopinot	1.1	22.5	56.7	28.5	25.8	25.8	21.2	29.9	25.8	1.1
lopinot	0.6	16.5	56	28.5	17	17	8.5	22.7	17	1.1
maracas	1.4	21.7	53.7	29.4	103.3	14.8	1.7	39.5	25.8	1.2
maracas	1.1	20.8	53	29.2	130.2	21.7	2.2	48.4	37.3	1.2
maracas	1.3	22.5	54	29.1	93.4	31.1	10.2	42.8	35.7	1.2
maracas	1.4	23.1	52.3	29.1	134.6	36.7	1.5	60.3	27.1	1.2
maracas	0.8	18.8	52	29.6	28.3	28.3	20.8	32.6	28.3	1.2
maracas	1.4	23	81	25.9	98.4	16.4	2	40.7	32.4	1.2
maracas	0.8	19	79.7	26.9	76.8	11	1.4	19.9	12.5	1.2
maracas	1.2	22.3	78.3	26.8	109.6	23.5	6.4	39.3	30	1.3
maracas	1.1	21.5	75.7	27	19.4	19.4	14.3	23.5	19.4	1.2
maracas	1.4	22.7	75.7	27.2	32.2	32.2	28.9	36.8	32.2	1.2
maracas	1.2	22.4	66.7	25.1	21.1	15.8	11.2	20.8	16.6	1.2
maracas	0.9	18.5	69.3	27.3	94.2	13.5	2.4	33.7	26.6	1.2
maracas	0.6	17.4	70	27.1	193.9	16.2	1.9	35.3	15.6	1.1
maracas	1.5	21.9	73.7	26.7	111.5	25.7	6.2	42.5	21.4	1.2
maracas	1.2	21.9	68.3	27.5	64.8	11.4	2.1	26.9	15.9	1.2
maracas	1.2	21.5	71.3	27.5	108	17.1	1.7	43.4	39.8	1.2
maracas	1.4	23.5	67.3	27.7	95.8	31.9	3.7	45.2	31.9	1.2
maracas	1.5	23.3	67.7	27.7	89.7	17.9	3.8	40.5	32.5	1.1
maracas	1.5	23.4	67.3	27.7	115	20.3	1.6	42.3	20.8	1.3
maracas	0.8	17.9	67.3	27.6	70	19.1	1.4	42.6	24.3	1.2
maracas	1.1	21.8	67.7	27.7	62.7	17.1	3.1	36	26.3	1.3
maracas	1.1	21	68	27.8	130.8	13.5	1.6	36.1	30.4	1.2
maracas	1.3	22.5	69.7	27.7	20.1	20.1	14.7	27	20.1	1.2
msb	1.7	23.8	70.1	27.7	90.1	14.2	7.4	22.4	13.5	1.2
msb	0.5	16.2	70	27.8	43.3	10	3	29.6	14.7	1.1
msb	0.8	20	70	27.9	36.5	10.9	4.1	28.3	14.2	1.2
msb	1.7	24.3	69.8	27.8	15.8	15.8	4	27.3	15.8	1.2
msb	1.8	23.5	83	26.9	124.7	14.4	2.4	38.8	32.2	1.3
msb	1.2	21.9	82.3	26.9	55	18.3	10.2	26	14.6	1.2
msb	0.7	16.6	86.3	27	113.3	11	3.9	28.1	16.4	1.4
msb	1.3	23.3	55.7	28.4	45.1	27.1	9.3	35.7	23	1.3
msb	1.3	21.9	56	28	91.5	15.3	3.2	26.5	15.5	1.3
msb	1.6	24.7	53.3	28.7	112.2	14	0	34.1	14.4	1.3
msb	1.8	25.5	55.3	28.7	119.1	18.8	1.4	36.8	32.7	1.3
msb	1.5	24	54.7	28.5	142.2	17.8	1.6	38.4	32.5	1.3
msb	1	20	62.3	27.8	110.9	17.5	2	43.8	33.1	1.3
msb	1.8	24.9	65.7	27.8	126.4	17.2	1.8	34.3	23.5	1.2
msb	0.7	17	65.3	27.6	77	7.5	3	18.8	9.2	1.1
msb	1.7	23.8	60	27.7	187.8	14.1	1.6	39.8	25.6	1.3
msb	1.2	21.2	65	27.7	91.4	17.1	5.7	34	31.7	1.2
msb	1.2	22.3	63	27.6	123.9	19.6	0	46.7	19.3	1.4
msb	1.3	22.6	61.3	27.5	123.2	20.5	3.8	46.1	21.2	1.3
msb	1.4	22.5	63	27.8	123.1	15.4	2.3	44.3	31.4	1.4
msb	1.7	24.4	64.3	27.9	78.9	13.1	3.2	31.7	16.1	1.3
